# Supplementary material for: Associations between Clinical Symptoms and Degree of Ossification in Patients with Cervical Ossification of the Posterior Longitudinal Ligament: A Prospective Multi-Institutional Cross-Sectional Study
Source: J Clin Med. 2020 Dec 15;9(12):4055. doi: 10.3390/jcm9124055 (PMC7765525; doi:10.3390/jcm9124055)
Supplement: Supplementary file 1 [file jcm-09-04055-s001.zip]

Archive with 1 entries (1 files):
- jcm-971312-supplementary.xlsx
