# Supplementary material for: Associations between Clinical Symptoms and Degree of Ossification in Patients with Cervical Ossification of the Posterior Longitudinal Ligament: A Prospective Multi-Institutional Cross-Sectional Study
Source: J Clin Med. 2020 Dec 15;9(12):4055. doi: 10.3390/jcm9124055 (PMC7765525; doi:10.3390/jcm9124055)
Supplement: Supplementary file 1 [file jcm-09-04055-s001.zip › jcm-971312-supplementary.xlsx]

## Sheet: Sheet1
			1	2	3	4	5	6	7	8	9	10	11	12	13	14	15	16	17	18	19	20	21	22	23	24	25	26	27	28	29	30	31	32	33	34	35	36	37	38	39	40	41	42	43	44	45	46	47
			千葉大学6-6	千葉大学6-9	千葉大学6-11	千葉大学6-13	千葉大学6-14	千葉大学6-15	千葉大学6-16	千葉大学6-18	千葉大学6-19	千葉大学6-20	千葉大学6-21	千葉大学6-22	千葉大学6-24	千葉大学6-25	千葉大学6-27	千葉大学6-28	千葉大学6-29	千葉大学6-30	千葉大学6-31	千葉大学6-32	千葉大学6-33	千葉大学6-34	千葉大学6-37	千葉大学6-38	千葉大学6-39	千葉大学6-40	千葉大学6-41	千葉大学6-42	千葉大学6-43	千葉大学6-44	千葉大学6-45	千葉大学6-46	千葉大学6-47	千葉大学6-48	千葉大学6-50	千葉大学6-51	千葉大学6-52	千葉大学6-53	千葉大学6-54	千葉大学6-58	千葉大学6-59	千葉大学6-60	千葉大学6-61	新潟大学7-1	新潟大学7-2	新潟大学7-3	新潟大学7-4
Ossification	OALL	骨化係数 頚椎	2	1	0	0	0	1	9	0	1	2	0	2	0	1	0	0	2	1	0	11	0	0	2	0	13	2	0	0	0	5	2	0	0	2	1	3	0	0	0	1	0	0	9	1	9	5	3
		骨化係数 胸椎	14	6	0	1	21	8	13	1	16	24	8	17	0	19	17	0	19	14	0	24	4	4	9	0	24	3	4	1	3	21	19	4	10	6	8	4	1	0	18	12	12	10	21	0	24	22	7
		骨化係数 腰椎	1	0	0	0	0	0	0	0	0	6	0	0	0	0	0	0	1	1	0	2	0	0	0	0	5	0	0	0	0	10	3	0	0	0	0	2	2	0	6	0	1	0	2	0	7	0	3
		骨化係数 全脊柱	17	7	0	1	21	9	22	1	17	32	8	19	0	20	17	0	22	16	0	37	4	4	11	0	42	5	4	1	3	36	24	4	10	8	9	9	3	0	24	13	13	10	32	1	40	27	13
	OPLL	骨化係数 頚椎	7	3	1	12	2	10	6	11	6	5	7	5	3	4	6	3	5	4	3	5	3	9	5	3	12	2	2	7	5	9	7	2	4	10	7	9	4	1	4	6	4	2	6	3	8	6	4
		骨化係数 胸椎	7	1	4	1	0	12	2	1	4	0	0	2	0	0	1	0	0	1	0	2	0	9	0	0	3	2	0	1	1	5	0	0	0	0	0	1	0	0	0	0	4	0	0	2	0	19	3
		骨化係数 腰椎	2	0	1	1	0	0	0	0	0	0	0	0	0	0	0	0	0	0	0	0	0	2	0	0	0	0	0	0	0	0	0	0	0	0	0	0	0	0	0	0	2	0	0	0	3	3	0
		骨化係数 全脊柱	16	4	6	14	2	22	8	12	10	5	7	7	3	4	7	3	5	5	3	7	3	20	5	3	15	4	2	8	6	14	7	2	4	10	7	10	4	1	4	6	10	2	6	5	11	28	7
	OLF	骨化係数 頚椎	0	0	0	0	0	0	0	0	0	0	0	0	0	0	0	0	0	0	0	1	0	0	0	0	0	0	0	0	0	0	0	0	0	0	0	0	0	0	0	0	0	0	0	0	1	1	0
		骨化係数 胸椎	8	3	0	1	0	9	0	0	0	0	1	2	0	0	0	0	0	0	0	1	0	1	2	0	9	1	0	0	0	6	3	0	2	0	0	1	0	0	0	2	2	0	0	0	11	12	5
		骨化係数 腰椎	0	0	0	0	0	0	2	0	0	0	0	0	0	0	0	0	0	0	0	0	0	0	0	0	2	0	0	0	0	0	0	0	0	0	0	0	0	0	0	3	0	0	0	0	2	1	0
		骨化係数 全脊柱	8	3	0	1	0	9	2	0	0	0	1	2	0	0	0	0	0	0	0	2	0	1	2	0	11	1	0	0	0	6	3	0	2	0	0	1	0	0	0	5	2	0	0	0	14	14	5
	SSL or Barsony	骨化係数 頚椎	1	0	0	1	0	0	0	1	1	1	1	1	1	0	1	0	0	1	0	2	1	1	0	0	2	1	1	0	1	1	0	0	0	2	0	1	1	0	1	0	0	0	1	0	2	2	1
		骨化係数 胸椎	9	4	0	2	8	0	0	0	0	0	1	0	2	0	7	0	3	2	0	8	7	2	3	0	6	4	2	3	0	8	11	0	0	4	5	2	1	2	4	0	6	5	10	2	11	11	0
		骨化係数 腰椎	0	0	0	0	0	0	0	0	0	0	0	0	0	0	0	0	0	0	0	1	0	0	0	0	0	0	0	0	0	1	1	0	0	0	0	0	0	0	0	0	1	0	0	0	1	0	0
		骨化係数 全脊柱	10	4	0	3	8	0	0	1	1	1	2	1	3	0	8	0	3	3	0	11	8	3	3	0	8	5	3	3	1	10	12	0	0	6	5	3	2	2	5	0	7	5	11	2	14	13	1
Bridging	OALL	骨化係数 頚椎	0	0	0	0	0	0	0	0	0	0	0	0	0	0	0	0	0	0	0	4	0	0	0	0	4	0	0	0	0	0	2	0	0	0	0	1	0	0	0	0	0	0	4	0	2	2	0
		骨化係数 胸椎	12	0	0	1	0	0	0	0	0	11	3	8	0	6	6	0	5	6	0	11	0	0	3	0	10	0	0	0	0	11	9	2	3	2	1	0	0	0	2	2	7	0	10	0	9	10	1
		骨化係数 腰椎	0	0	0	0	0	0	0	0	0	0	0	0	0	0	0	0	0	0	0	1	0	0	0	0	0	0	0	0	0	5	1	0	0	0	0	1	0	0	0	0	0	0	0	0	0	0	0
		骨化係数 全脊柱	12	0	0	1	0	0	0	0	0	11	3	8	0	6	6	0	5	6	0	16	0	0	3	0	14	0	0	0	0	16	12	2	3	2	1	2	0	0	2	2	7	0	14	0	11	12	1
	OPLL	骨化係数 頚椎	2	0	0	4	0	2	1	3	2	0	1	1	0	1	0	0	0	0	0	2	0	0	1	0	4	0	0	1	1	2	0	0	0	1	0	0	0	1	0	0	0	0	2	0	1	0	0
		骨化係数 胸椎	5	0	0	0	0	7	0	1	0	0	0	0	0	0	0	0	0	0	0	0	0	6	0	0	1	2	0	0	0	3	0	0	0	0	0	0	0	0	0	0	4	0	0	0	0	10	0
		骨化係数 腰椎	1	0	0	1	0	1	0	0	0	0	0	0	0	0	0	0	0	0	0	0	0	0	0	0	0	0	0	0	0	0	0	0	0	0	0	0	0	0	0	0	2	0	0	0	0	0	0
		骨化係数 全脊柱	8	0	0	5	0	10	1	4	2	0	1	1	0	1	0	0	0	0	0	2	0	6	1	0	5	2	0	1	1	5	0	0	0	1	0	0	0	1	0	0	6	0	2	0	1	10	0
	OLF	骨化係数 頚椎	0	0	0	0	0	0	0	0	0	0	0	1	0	0	0	0	0	0	0	1	0	0	0	0	0	0	0	0	0	0	0	0	0	0	0	0	0	0	0	0	0	0	0	0	0	0	0
		骨化係数 胸椎	7	0	0	0	0	0	0	0	0	0	1	0	0	0	0	0	0	0	0	0	0	0	0	0	5	0	0	0	0	6	2	0	0	0	0	1	0	0	0	1	0	0	0	0	3	9	0
		骨化係数 腰椎	0	0	0	0	0	0	0	0	0	0	0	0	0	0	0	0	0	0	0	0	0	0	0	0	0	0	0	0	0	0	0	0	0	0	0	0	0	0	0	0	0	0	0	0	0	0	0
		骨化係数 全脊柱	7	0	0	0	0	0	0	0	0	0	1	1	0	0	0	0	0	0	0	1	0	0	0	0	5	0	0	0	0	6	2	0	0	0	0	1	0	0	0	1	0	0	0	0	3	9	0
	SSL or Barsony	骨化係数 頚椎	0	0	0	0	0	0	0	0	0	0	0	0	0	0	0	0	0	0	0	0	0	0	0	0	0	0	0	0	0	0	0	0	0	0	0	0	0	0	0	0	0	1	0	0	0	0	0
		骨化係数 胸椎	4	0	0	0	0	0	0	0	0	0	0	0	0	0	1	0	0	0	0	2	0	0	0	0	3	0	0	0	0	8	2	0	0	0	0	0	0	0	0	0	1	0	1	0	8	8	0
		骨化係数 腰椎	0	0	0	0	0	0	0	0	0	0	0	0	0	0	0	0	0	0	0	0	0	0	0	0	0	0	0	0	0	1	1	0	0	0	0	0	0	0	0	0	1	0	0	0	0	0	0
		骨化係数 全脊柱	4	0	0	0	0	0	0	0	0	0	0	0	0	0	1	0	0	0	0	2	0	0	0	0	3	0	0	0	0	9	3	0	0	0	0	0	0	0	0	0	2	1	1	0	8	8	0
		SI-J ankylosis	1	0	0	1	0		0	0	0	1	0		0	1	1	0	0	0	0	0	0	0	0	0	1		0	0	0	2	2	0	0	1	1	0	1	0	0	0	0			0	1	0	0
		Absence:0 DISH:1 AS:2	1	0	0	0	0	0	0	0	0	1	1	1	0	1	1	0	1	1	0	1	0	0	0	0	1	0	0	0	0	2	1	0	1	0	0	0		0	0	0	1		1	0	1	1	0
		Presence of Barsony	1	0	0	1	0	0	0	1	1	1	1	1	1	1	0	0	0	1	0	1	1	1	0	0	1	1	1	0	1	1	0	0	0	1	0	1	1	0	1	0	0		1	0	1	1	1
		Cervical OP-index grade	2	1	1	3	1	3	2	3	2	1	2	1	1	1	2	1	1	1	1	1	1	2	1	1	3	1	1	2	1	2	2	1	1	3	2	2	1	1	1	2	1		2	1	2	2	1
		DISH grade	2							0		1	other	1		2	1		other	other		2											2		other								other		1		2	2
		DISH Grade(西村）	2	0	0	0	0	0	0	0	0	2	1	2	0	2	1	0	1	2	0	2	0	0	0	0	3	0	0	0	0	3（AS）	2	0	1	0	0	0	0	0	0	0	2	0	2	0	2	2	0
		二重骨化レベル	C2	0	0	0	0	0	0	0	1	0	0	0	0	0		0	0		0	0	0	0	0	0	0	0	0	C6	0	0	0	0	0	C4	0	0	0	0	C4	0	C4		0		C3/4
		最大骨化占拠率グレード	2	1	1	4	1	3	2	2	4	3	3	3	2	2	1	1	3	1	2	3	2	3	2	1	3	1	2	1	2	2	2	2	3	4	2	2	2	1	3	2	2		2	1	3	2	2
		年齢	67	43	74	52	79	44	74	62	55	69	62	64	59	68	58	63	52	72	69	70	49	38	62	72	52	48	73	45	63	75	69	69	77	71	75	73	60	45	71	68	64	56	78	44	73	50	45
		性別(男性1)	0	0	1	1	1	0	1	0	1	1	1	0	1	1	1	1	1	0	0	1	1	0	1	0	1	0	0	0	0	1	1	1	0	1	1	0	1	1	1	0	0	0	1	1	1	1	1
		身長	153	158		168	178	156		156	166	165	170	142	160	170	165	161	169	153	155	172		157	167.5		180	155	149	156	156	164	160	180	144	164	170	164		174	165	155	155	155	166	164	171	163.6	170
		体重	61	78		73	73	78		56.3	74	62	65	55	60	65	93	75	71	54.5	53	67		61	70		100	50	47	110	45.5	58.5	55	76	45	50	66	60.8		76	73	55	57	80	80	56.8	66	103	107
		糖尿病	1	0	0	1	0	0	0	0	1	0	0	0	0	1	0	0	0	0	0	0	0	0	0	0	0	0	0	0	0	1	0	0	0	0	0	0	0	0	0	0	0	0	0	1	0	1	1
		家族歴	0	1	0	0	0	0	0	0	0	0	0	0	0	0	0	0	0	0	0	0	0	0	0	0	0	0	0	0	0	0	0	0	0	0	0	0	0	0	0	0	0	0	0	0	0	0	0
		外傷歴	0	0	0	0	0	0	0	0	0	0	0	0	0	0	0	0	0	0	0	0	0	0	0	0	0	0	0	0	0	0	0	0	0	0	0	0	0	1	0	0	0	0	0	0	0	0	1
		JOA【上肢症状】	4	4	4	2	1	4	3	4	4	4	4	2	4	1	4	4	4	4	4	4	4	3	4	3		4	4	3	4	3	4	4	3		4	4	3	4	4	4	4	4	2	3	4	3	2
		JOA【上肢減点】	0	0	-1	0	0	0	0	0	0	0	0	-0.5	0	-0.5	0	0	0	0	0	0	-1	-0.5	0	0		0	0	-2	0	0	0	0	0		0	0	0	0	0	0	0	0	0	0	0	0	0
		JOA【下肢症状】	4	4	4	4	1	1	4	4	4	4	4	1.5	4	0	4	4	4	4	4	4	4	2.5	4	4		4	3	2	4	4	4	4	1.5		2.5	4	4	4	3	4	4	4	1.5	2	3	2	4
		JOA【上肢知覚】	1.5	2	1.5	1	1	2	1.5	1.5	2	1.5	2	1	2	0.5	0.5	1	1	2	2	2	1	0.5	1.5	1		1	1.5	1	1	1	1.5	2	1		1.5	1.5	1	2	1.5	2	1	1	2	2	2	0	0
		JOA【体幹知覚】	2	2	2	2	2	0	2	2	2	2	2	1	2	1	2	2	1.5	2	2	2	2	2	2	2		1	2	1.5	2	1	2	2	1		2	2	2	2	2	2	1	2	2	2	2	1	2
		JOA【下肢知覚】	2	2	2	2	2	0.5	2	1.5	2	1.5	1.5	2	2	0.5	2	2	1.5	2	2	2	2	1	2	2		1	1	1	2	1	1.5	2	1		2	2	2	2	1.5	2	1	2	1	1	2	2	2
		JOA【膀胱直腸障害】	3	3	3	3	3	2	3	3	3	3	3	3	3	0	2	3	3	3	3	3	3	2	2	3		3	2	3	3	3	3	3	2		3	3	3	3	3	3	3	3	2	1	3	3	3
		術前JOA合計	16.5	17	15.5	14	10	9.5	15.5	16	17	16	16.5	10	17	2.5	14.5	16	15	17	17	17	15	10.5	15.5	15		14	13.5	9.5	16	13	16	17	9.5		15	16.5	15	17	15	17	14	16	10.5	11	16	11	13
		頚部痛	0	0	0	0	0	0	0	0	0	0	0	1	1	1	1	0	1	1	0	1	0	1	1	1	1	0	1	0	0	0	0	0	1	1	1	0	1	0	0	1	1	1	1	0	0	0	1
		背部痛	1	1	0	0	0	0	0	0	0	0	1	0	0	0	0	0	0	1	0	0	0	1	0	1	1	0	0	0	0	0	0	0	0	1	1	0	1	0	0	0	1	1	0	0	0	0	0
		腰痛	1	0	0	0	0	0	0	0	0	0	0	0	0	0	1	0	0	1	0	1	0	1	1	1	1	1	0	1	1	0	0	0	1	1	1	1	1	0	0	1	0	0	1	0	0	1	1
		BPEQ 腰椎機能		100	83	100	100	42	100	100				100	100	8	42	100	100	58	100	83	100	67	83	33	8	75	67	58	83	83	100	83	0	83	83	100	100	100	83	83	58	100	25		100	42	100
		BPEQ 社会生活		100	65	78	89	0	73	100				51	100	57	8	73	100	86	73	78	100	3	73		49	57	73	0	100	78	78	65	73	16	73	100	65	100	100	43	86	100	38		78	0	73
		BPEQ 心理		72	78	42	42	48	70	57				50	54	52	42	43	64	60	72	57	75	3	55		26	45	53	16	75	66	69	49	58	6	57	90	45	73	83	45	60	21	39		57	0	33
		BPEQ 歩行機能		100	100	100	43	0	79	100				79	100	43	64	100	100	93	79	100	100	43	71	64	29	93	71	0	100	100	100	71	0	43	64	100	93	100	100	100	100	100	29		100	14	79
		BPEQ 疼痛関連		100	100	100	100	29	100	100				100	100	29	0	100	100	71	100	71	100	100	100		14	100	71	43	100	100	100	100	57	100	100	100	71	100	100	43	71	100	43		100	43	71
		BPEQ VAS【腰痛】		30	26	5	0	50	0	10				0	0	0	70	0	0	30	0	30	0	20	5	60	80	50	80	0	10	10	0	20	30	0	40	20	60	0	0	40	0	0	50		10	100	20
		BPEQ VAS【臀部・下肢しびれ】		0	0	0	14	100	0	4				0	0	100	0	0	14	0	0	6	0	70	0	0	50	60	0	0	0	0	100	20	30	10	30	0	60	0	20	0	0	10	70		20	90	30
		BPEQ VAS【臀部・下肢痛】		0	0	5	0	50	0	10				0	0	0	0	0	0	20	0	30	0	70	0	0	50	100	0	0	0	0	0	0	30	0	30	0	60	0	0	20	0	0	80		20	100	0
		CMEQ【頸椎機能】	55	100	55	20	50	40	100	95	100	65	100	95	100	0	50	100	65	50	100	65	100	5	100	35	15	55	50	100	100	45	65	45	50	0	100	100	50	100	100	65	65	55	20	85	85	100	95
		CMEQ【上肢機能】	95	100	63	100	32	68	89	95	100	100	100	79	100	32	68	89	89	100	100	100	100	47	95	89	53	95	79	63	100	100	84	100		11	95	100	95	100	100	95	100	95	37	95	79	53	84
		CMEQ【下肢機能】	95	100	95	86	9	0	86	100	100	95	100	50	100	0	68	100	100	82	100	95	100	27	91	82	45	82	45	36	100	100	100	68	0	9	68	91	91	100	95	82	77	100	55	32	64	14	82
		CMEQ【膀胱機能】	88	88	63	81	50	69	94	100	100	63	69	94	88	69	38	100	100	94	100	63	75	63	81	88	38	94	50	69	81	56	94	75	44	25	50	81	88	100	100	88	94	88	31	63	69	56	75
		CMEQ【QOL】	52	70	75	50	42	42	75	67	88	65	73	81	66	44	31	48	66	58	71	52	64	0	54	48	35	44	49	14	55	63	72	57	45	3	55	88	57	79	83	38	63	31	42	28	54	14	27
		CMEQ VAS【頚部痛】	60	70	20	38	63	20	30	10	6	60	0	50	0	50	100	30	13	80	0	42	80	50	30	10	80	80	60	0	0	10	50	20	25	60	40	20	80	0	0	70	30	5	40	15	10	0	30
		CMEQ VAS【上肢しびれ】	0	0	44	52	63	20	20	7	0	70	0	50	0	100	100	30	25	0	0	7	60	100	10	100	80	80	60	0	20	10	100	30	20	70	30	20	90	0	20	10	15	0	40	70	30	100	70
		CMEQ VAS【胸部締めつけ感】	0	0	0	18	0	0	0	0	0	0	0	0	0	0	0	0	0	0	0	0	0	50	0	65	40	0	50	0	0	0	0	0	0	60	20	0	10	0	0	0	10	0	10	5	0	100	0
		CMEQ VAS【下肢しびれ】	51	0	0	0	13	100	0	7	0	80	18	0	0	100	50	0	24	0	5	4	0	70	20	85	80	70	70	0	0	0	100	20	20	60	30	20	60	0	20	40	25	10	10	70	30	90	0
		SF36 PF得点	85	90	85	95	25	0	100	100	100	95	95	5	100	0	50	90	95	75	90	80	95	0	90	75		70	75	30	90	90	95	65	5	0	80	95	90	100	85	60	80	90	65	30	75	15	55
		SF36 RP得点	87.5	100	100	81.25	25	0	93.75	100	87.5	100	100	87.5	100	0	0	87.5	100	68.75	50	68.75	93.75	0	100	50		75	100	12.5	81.25	100	93.75	50	0	0	81.25	100	75	100	100	37.5	100	100	43.75	0	75	18.75	0
		SF36 BP得点	32	62	72	41	12	12	84	72	84	72	72	72	100	22	0	62	100	52	62	62	100	0	72	32	22	62	61		84	100	52	41	41	0	74	84	42	100	72	41	62	84	32	31	62	10	22
		SF36 GH得点	57	47	42	62	70	67	52	47	42	42	52	52	47	60	70	57	42	40	47	40	45	40	57		45	40	55	45	47	47	62	52	55	45	52	57	45	57	47	45	47	35	50	45	52	67	40
		SF36 VT得点		81.25	56.25	62.5	56.25	56.25	50	50	43.75		62.5	62.5	62.5	50	56.25	37.5	56.25	68.75	56.25	50	31.25	50	50		50	68.75	75		62.5	56.25	50	56.25	43.75	62.5	56.25		37.5	50	50	37.5	37.5	50	68.75	68.75	62.5	25	50
		SF36 SF得点	62.5	50	50	37.5	50	75	37.5	50	50		50	50	62.5	62.5	75	62.5	50	87.5	50	75	62.5	50	50		50	50	50		50	50	50	50	25	50	50	50	50	50	50	50	50	50	50	50	50	50	50
		SF36 RE得点	92	100	100	83	100	0	100	100	100	100	100	100	100	25	0	83	92	67	83	100	92	0	92	75		58	100	0	100	100	100	50	25	25	75	100	75	100	100	67	100	83	50	25	92	25	8
		SF36 MH得点	60	75	60	55	65	70	65	65	60		100	40	65	65	70	65	55	80	60	65	65	40	55		60	55	70		70	70	70	80	40	45	65	65	50	70	60	60	65	50	70	35	70	55	50
[truncated: 194 more columns]
